# Supplementary material for: Antimicrobial use surveillance in broiler chicken flocks in Canada, 2013-2015
Source: PLoS One. 2017 Jun 28;12(6):e0179384. doi: 10.1371/journal.pone.0179384 (PMC5489168; doi:10.1371/journal.pone.0179384)
Supplement: S2 Table — A manuscript detailing the DDDvetCA assignment for broiler chickens is in preparation. ESVAC-European Surveillance of Veterinary Antimicrobial Consumption (European Medicines Agency, European Union). ELDU—Extra-label Drug Use; this antimicrobial is not approved for use in broiler chickens in Canada. DDDvetCA—assigned Defined Daily Doses for animals (chickens), Canadian values (DDDvetCA in mg/kg body weight = DDDvetCA mg/broiler chicken; the ESVAC standard weight of 1 kg broiler was used). DDDvetEu—assigned Defined Daily Doses for animals, European values (Source: http://www.ema.europa.eu/docs/en_GB/document_library/Scientific_guideline/2015/06/WC500188890.pdf). TMP—Trimethoprim-sulfadiazine combination drug. n/a-not applicable or unavailable; no ESVAC DDDvet values that are currently assigned for these antimicrobials/coccidiostats and products (some active ingredient are no longer permitted for use in broiler chickens). Active ingredients with underscore are combination products; for that row, the DDDvetCA is for the bolded drug when it is in combination with the unbolded drug (e.g. for Lincomycin_Spectinomycin–the DDDvetCa is for Lincomycin when in combination with spectinomycin; and for Spectinomycin_lincomycin–the DDDvetCa is for spectinomycin when in combination with lincomycin.) Unless indicated [Growth promotion, (GP only)], the average dose for each antimicrobial was based on prevention and treatment label claims. The average dose is the sum of all unique doses for prevention and treatment divided by the total number of unique doses. The “Oral” route of administration for ESVAC includes feed, water and oral bolus doses; parenteral in the ESVAC values is equivalent to Canada’s injectable. (XLSX) [file pone.0179384.s002.xlsx]

## Sheet: Sheet1
S2 Table. Assigned Defined Daily Doses in broiler chickens in Canada (DDDvetCa).
	Canadian					ESVAC
	Route of administration	Average dose	DDDvetCA mg/kg body weight	DDDvetCA mg/broiler chicken		Route of administration	DDDvetEU mg/ broiler chicken
Active ingredients with both Canadian and ESVAC assigned defined daily dose in animals information available
Chlortetracycline	Feed	128.3	16.7	16.7		Oral	30
Erythromycin	Feed	220	28.6	28.6		Oral	20
Oxytetracycline	Feed	128.3	16.7	16.7		Oral	39
Sulfadiazine_TMP (ELDU)	Feed	83.3	10.8	10.8		Oral	34
Trimethoprim_TMP (ELDU)	Feed	16.8	2.2	2.2		Oral	6.4
Tylosin	Feed	200	26	26		Oral	81
Amoxicillin	Water	52	12	12		Oral	16
Apramycin (ELDU)	Water	100	23	23		Oral	81
Enrofloxacin (ELDU)	Water	25	5.8	5.8		Oral	10
Erythromycin	Water	86.7	19.9	19.9		Oral	20
Lincomycin	Water	16	3.7	3.7		Oral	8.6
Lincomycin_Spectinomycin	Water	277.5	63.8	63.8		Oral	22
Neomycin	Water	94.8	21.8	21.8		Oral	24
Oxytetracycline	Water	81.9	18.8	18.8		Oral	39
Spectinomycin_Lincomycin	Water	555	127.7	127.7		Oral	38
Sulfamethazine	Water	1027.8	236.4	236.4		Oral	182
Sulfaquinoxaline	Water	317.2	72.9	72.9		Oral	60
Tetracycline	Water	93.1	21.4	21.4		Oral	71
Tylosin	Water	312.5	71.9	71.9		Oral	81
Other active ingredients with Canadian assigned defined daily dose in animals information available
Amprolium	Feed	159.2	20.7	20.7		Oral	n/a
Avilamycin	Feed	22.5	2.9	2.9		Oral	n/a
Bacitracin	Feed	77.9	10.1	10.1		Oral	n/a
Bambermycin (GP Only)	Feed	2	0.3	0.3		Oral	n/a
Clopidol	Feed	125	16.3	16.3		Oral	n/a
Decoquinate	Feed	30	3.9	3.9		Oral	n/a
Diclazuril	Feed	1	0.1	0.1		Oral	n/a
Zoalene (Dinitolmide)	Feed	156	20.3	20.3		Oral	n/a
Halofuginone	Feed	3	0.4	0.4		Oral	n/a
Lasalocid	Feed	102.5	13.3	13.3		Oral	n/a
Maduramicin ammonium	Feed	5	0.7	0.7		Oral	n/a
Monensin	Feed	100	13	13		Oral	n/a
Narasin	Feed	70	9.1	9.1		Oral	n/a
Narasin_nicarbazin	Feed	40	5.2	5.2		Oral	n/a
Nicarbazin	Feed	132.5	17.2	17.2		Oral	n/a
Nicarbazin_Narasin	Feed	40	5.2	5.2		Oral	n/a
Penicillin G (GP Only)	Feed	2.2	0.3	0.3		Oral	n/a
Procaine Penicillin G	Feed	41.3	5.4	5.4		Oral	n/a
Robenidine	Feed	33	4.3	4.3		Oral	n/a
Salinomycin	Feed	60	7.8	7.8		Oral	n/a
Semduramicin	Feed	25	3.3	3.3		Oral	n/a
Virginiamycin	Feed	22	2.9	2.9		Oral	n/a
Ceftiofur (ELDU)	Injectable	2.6	2.6	2.6		Parenteral	n/a
Gentamicin	Injectable	10.8	10.8	10.8		Parenteral	n/a
Lincomycin_spectinomycin (ELDU)	Injectable	6	6	6		Parenteral	n/a
Spectinomycin_lincomycin (ELDU)	Injectable	12	12	12		Parenteral	n/a
Sulfaquinoxaline_pyrimethamine	Water	48.8	11.2	11.2		Oral	n/a
Pyrimethamine_sulfaquinoxaline	Water	14.7	3.4	3.4		Oral	n/a
