# Supplementary material for: Antimicrobial use surveillance in broiler chicken flocks in Canada, 2013-2015
Source: PLoS One. 2017 Jun 28;12(6):e0179384. doi: 10.1371/journal.pone.0179384 (PMC5489168; doi:10.1371/journal.pone.0179384)
Supplement: S3 Table — (XLSX) [file pone.0179384.s003.xlsx]

## Sheet: Sheet1
S3 Table. Values used in Figure 2: Kilogram, milligrams per Population Correction Unit (mg/PCU) and number of Defined Daily Doses in animals/1,000 chicken-days at risk
		Kilograms active ingredient					milligrams/Population Correction Unit					No. Defined Daily Doses in animals/1,000 chicken-days at risk
VDD Category	Year	2013	2014	2015	Period total		2013	2014	2015	Period total		2013	2014	2015	Period total
	Number of flocks	n=99	n=143	n=136	n=378		n=99	n=143	n=136	n=378		n=99	n=143	n=136	n=378
	Antimicrobial class
I	3rd generation cephalosporins*	0.11	0.03	0	0.14		0.05	0	0	0.02		0.52	0	0	0.18
I	Fluoroquinolones*	0.02	0	0	0.02		0.01	0.01	0	0		0.04	0.11	0	0.01
II	Aminoglycosides*	0.02	5.93	3.44	9.39		0.01	1.8	1.13	1.09		0.02	2.43	1.67	1.51
II	Lincosamides-aminocyclitols*	0.22	0.31	0.51	1.04		0.1	0.09	0.17	0.12		0.31	0.31	0.55	0.19
II	Macrolides	16.18	35.44	20.27	71.9		7.04	10.74	6.68	8.33		7.87	12.23	7.42	9.45
II	Penicillins	24.43	61.58	41.85	127.86		10.63	18.66	13.79	14.81		34.37	32.25	46.66	38.33
II	Streptogramins	54.31	26.72	19.07	100.11		23.63	8.1	6.28	11.6		236.74	82.71	62.56	118
II	Trimethoprim and sulfonamides	45.88	79.51	79.49	204.88		19.96	24.09	26.19	23.74		85.37	84.43	89.44	87.31
III	Bacitracins	172.75	261.17	225.76	659.68		75.15	79.13	74.37	76.43		216.2	232.11	212.66	223.36
III	Tetracyclines	11.35	8.8	25.77	45.91		4.94	2.67	8.49	5.32		8.59	3.89	14.57	9.01
N/A	Orthosomycins	0	23.34	29.91	53.25		0	7.07	9.85	6.17		0	72.24	98.13	62.76
Subtotal		325.27	502.83	446.08	1274.18		141.51	152.35	146.96	147.63		590.02	522.72	533.67	550.12
Not in figure:
IV	Flavophospholipids	0.37	0	0.86	1.24		0.16	0	0.28	0.14		0	122.39	57.79	67.36
IV	Ionophores	393.14	553.72	544.42	1491.28		171.03	167.77	179.35	172.78		15.76	0	27.35	14.09
N/A	Chemical coccidiostat	113.82	147.69	105.18	366.69		49.52	44.75	34.65	42.48		605.74	595.16	639.31	620.34
	Diaminopyrimidines	1.8	2.41	3.1	7.31		0.78	0.73	1.02	0.85		105.42	112.49	90.14	104
Subtotal		509.14	703.82	653.56	1866.52		221.5	213.25	215.31	216.25		6.7	6.35	8.68	7.3
Total		834.41	1206.65	1099.64	3140.7		363	365.6	362.27	363.88		733.62	836.38	823.26	813.08
	* combined in Figure 1	0.36	6.27	3.96	10.59		0.16	1.9	1.3	1.23		0.89	2.85	2.22	1.9
