# Supplementary material for: Antimicrobial use surveillance in broiler chicken flocks in Canada, 2013-2015
Source: PLoS One. 2017 Jun 28;12(6):e0179384. doi: 10.1371/journal.pone.0179384 (PMC5489168; doi:10.1371/journal.pone.0179384)
Supplement: S4 Table — The national sales and distribution data for production animal is provided by the Canadian Animal Health Institute (CAHI). Raw data may not be available as CAHI provides the information according to a "3 company accounting rule" established by CAHI to comply with the European Union and the United States’ anti-competition regulations. CAHI added in some cases a "90% rule" to be sure not to infringe the regulations in the United States. For more information regarding the national sales and distribution data, please contact Dr. Carolee Carson (carolee.carson@phac-aspc.gc.ca). (XLSX) [file pone.0179384.s004.xlsx]

## Sheet: Sheet1
S4 Table. Values used in Figure 4, Pie chart, kilograms antimicrobials in broiler chickens and grower-finisher pigs, 2015
Antimicrobial class	Kilograms	Percentage
Broiler chickens
Ionophore and chemical coccidiostats*	653	0.59
Bacitracins	226	0.21
Trimethoprim and sulfonamides	79	0.07
Penicillins	42	0.04
Tetracyclines	26	0.02
Orthosomycin	30	0.03
Macrolides	20	0.02
Streptogramins	19	0.02
Flavophospholipids	1	0.001
Lincosamides-aminocyclitols	1	0
Aminoglycosides	3	0.003
TOTAL	1100
Grower-finisher pigs
Tetracyclines	937	0.36
Ionophores	865	0.34
Lincosamides	308	0.12
Macrolides	264	0.1
Streptogramins	87	0.03
Pleuromutilins	46	0.02
Penicillins	29	0.01
Sulfonamides	26	0.01
Aminogylcosides	4	0
Flavophospholipids	1	0
TOTAL	2568
* also includes pyrimethamine (2,4 diamine-5-(p-chlorophenyl)-6-ethylpyrimidine), a diaminopyrimidine and anti-protozoal agent mixed with sulfaquinoxaline and administered via water for treating coccidiosis
